# Supplementary material for: Ecological Restoration Practices within a Semi-arid Natural Gas Field Improve Insect Abundance and Diversity during Early and Late Growing Season
Source: Animals (Basel). 2022 Dec 29;13(1):134. doi: 10.3390/ani13010134 (PMC9817726; doi:10.3390/ani13010134)
Supplement: Supplementary file 1 [file animals-13-00134-s001.zip]

Archive with 3 entries (3 files):
- animals-1989946 -Figure S1-S3.pdf
- animals-1989946 -Table S1.pdf
- animals-1989946 -Table S2.xlsx
